# Supplementary material for: Analysis of the Effect of Plutella xylostella Polycalin and ABCC2 Transporter on Cry1Ac Susceptibility by CRISPR/Cas9-Mediated Knockout
Source: Toxins (Basel). 2023 Apr 6;15(4):273. doi: 10.3390/toxins15040273 (PMC10145054; doi:10.3390/toxins15040273)
Supplement: Supplementary file 1 [file toxins-15-00273-s001.zip]

Archive with 1 entries (1 files):
- toxins-2242695-supplementary.pdf
